# Supplementary material for: Trends, influencing factors and prediction analysis of under-five and maternal mortality rates in China from 1991 to 2020
Source: Front Public Health. 2023 Oct 19;11:1198356. doi: 10.3389/fpubh.2023.1198356 (PMC10620530; doi:10.3389/fpubh.2023.1198356)
Supplement: SUPPLEMENTARY TABLE 1 — The data of neonatal mortality rate, infant mortality rate, under-five mortality rate and maternal mortality rate from 1991 to 2020 in China. [file Table_1.XLSX]

## Sheet: Sheet1
year	neonatal mortality rate （‰）			infant mortality rate （‰）			Under-five mortality rate（‰）			Maternal mortality rate(1/100000)
	urban	rural	national	urban	rural	national	urban	rural	national	urban	rural	national
1991	12.5	37.9	33.1	17.3	58	50.2	20.9	71.1	61	46.3	100	80
1992	13.9	36.8	32.5	18.4	53.2	46.7	20.7	65.6	57.4	42.7	97.9	76.5
1993	12.9	35.4	31.2	15.9	50	43.6	18.3	61.6	53.1	38.5	85.1	67.3
1994	12.2	32.3	28.5	15.5	45.6	39.9	18	56.9	49.6	44.1	77.5	64.8
1995	10.6	31.1	27.3	14.2	41.6	36.4	16.4	51.1	44.5	39.2	76	61.9
1996	12.2	26.7	24	14.8	40.9	36	16.9	51.4	45	29.2	86.4	63.9
1997	10.3	27.5	24.2	13.1	37.7	33.1	15.5	48.5	42.3	38.3	80.4	63.6
1998	10	25.1	22.3	13.5	37.7	33.2	16.2	47.9	42	28.6	74.1	56.2
1999	9.5	25.1	22.2	11.9	38.2	33.3	14.3	47.7	41.4	26.2	79.7	58.7
2000	9.5	25.8	22.8	11.8	37	32.2	13.8	45.7	39.7	29.3	69.6	53
2001	10.6	23.9	21.4	13.6	33.8	30	16.3	40.4	35.9	33.1	61.9	50.2
2002	9.7	23.2	20.7	12.2	33.1	29.2	14.6	39.6	34.9	22.3	58.2	43.2
2003	8.9	20.1	18	11.3	28.7	25.5	14.8	33.4	29.9	27.6	65.4	51.3
2004	8.4	17.3	15.4	10.1	24.5	21.5	12	28.5	25	26.1	63	48.3
2005	7.5	14.7	13.2	9.1	21.6	19	10.7	25.7	22.5	25	53.8	47.7
2006	6.8	13.4	12	8	19.7	17.2	9.6	23.6	20.6	24.8	45.5	41.1
2007	5.5	12.8	10.7	7.7	18.6	15.3	9	21.8	18.1	25.2	41.3	36.6
2008	5	12.3	10.2	6.5	18.4	14.9	7.9	22.7	18.5	29.2	36.1	34.2
2009	4.5	10.8	9	6.2	17	13.8	7.6	21.1	17.2	26.6	34	31.9
2010	4.1	10	8.3	5.8	16.1	13.1	7.3	20.1	16.4	29.7	30.1	30
2011	4	9.4	7.8	5.8	14.7	12.1	7.1	19.1	15.6	25.2	26.5	26.1
2012	3.9	8.1	6.9	5.2	12.4	10.3	5.9	16.2	13.2	22.2	25.6	24.5
2013	3.7	7.3	6.3	5.2	11.3	9.5	6	14.5	12	22.4	23.6	23.2
2014	3.5	6.9	5.9	4.8	10.7	8.9	5.9	14.2	11.7	20.5	22.2	21.7
2015	3.3	6.4	5.4	4.7	9.6	8.1	5.8	12.9	10.7	19.8	20.2	20.1
2016	2.9	5.7	4.9	4.2	9	7.5	5.2	12.4	10.2	19.5	20	19.9
2017	2.6	5.3	4.5	4.1	7.9	6.8	4.8	10.9	9.1	16.6	21.1	19.6
2018	2.2	4.7	3.9	3.6	7.3	6.1	4.4	10.2	8.4	15.5	19.9	18.3
2019	2	4.1	3.5	3.4	6.6	5.6	4.1	9.4	7.8	16.5	18.6	17.8
2020	2.1	3.9	3.4	3.6	6.2	5.4	4.4	8.9	7.5	14.1	18.5	16.9
