# Supplementary material for: Trends, influencing factors and prediction analysis of under-five and maternal mortality rates in China from 1991 to 2020
Source: Front Public Health. 2023 Oct 19;11:1198356. doi: 10.3389/fpubh.2023.1198356 (PMC10620530; doi:10.3389/fpubh.2023.1198356)
Supplement: SUPPLEMENTARY TABLE 4 — The ARIMA predicted results of national, urban and rural areas from 2021-2025. [file Table_4.XLSX]

## Sheet: Neonatal Mortality
Year	National neonatal mortality （‰）				Urban neonatal mortality （‰）				Rural neonatal mortality （‰）
	Predicted value	Fitted value	Lower 95% CI	Upper 95% CI	Predicted value	Fitted value	Lower 95% CI	Upper 95% CI	Predicted value	Fitted value	Lower 95% CI	Upper 95% CI
1992		31.7	29.7	33.6		12	10.2	13.9		36	33.6	38.4
1993		31.2	29.3	33.2		12.6	10.9	14.3		34.8	32.4	37.1
1994		30.3	28.6	32		12.7	11	14.4		33.7	31.4	36
1995		27	25.3	28.7		11.4	9.8	13.1		30.5	28.3	32.7
1996		24.9	23.3	26.5		10.7	9.1	12.4		28.7	26.5	30.8
1997		22.8	21.2	24.4		10.8	9.2	12.5		25.7	23.6	27.8
1998		22.5	20.9	24		10.6	9	12.2		24.9	22.8	27
1999		22.1	20.6	23.7		9.1	7.5	10.7		24.8	22.7	26.8
2000		21	19.4	22.5		9.5	7.9	11.1		23	20.9	25
2001		22	20.4	23.5		8.7	7.1	10.3		24	22	26.1
2002		21.8	20.3	23.3		9.6	8	11.2		22.3	20.2	24.3
2003		19.1	17.6	20.6		9	7.4	10.6		20.3	18.3	22.3
2004		15.9	14.4	17.4		8.3	6.7	9.8		18.3	16.3	20.3
2005		13.4	11.9	14.8		7.8	6.2	9.4		15.2	13.2	17.2
2006		11.7	10.3	13.2		7.1	5.6	8.7		13.4	11.4	15.4
2007		11	9.5	12.4		6.5	4.9	8		12.5	10.5	14.5
2008		10	8.5	11.5		5.6	4	7.2		12.3	10.4	14.3
2009		9.1	7.7	10.6		4.9	3.4	6.5		11.9	9.9	13.9
2010		8.3	6.9	9.8		4.6	3	6.2		10.5	8.5	12.4
2011		7.4	5.9	8.8		4.1	2.5	5.6		9.2	7.2	11.2
2012		7.1	5.6	8.5		3.9	2.3	5.5		8.8	6.8	10.8
2013		6.5	5.1	8		3.7	2.1	5.2		7.7	5.7	9.6
2014		5.5	4	6.9		3.4	1.9	5		6.6	4.6	8.6
2015		5.1	3.6	6.5		3.1	1.6	4.7		6.3	4.4	8.3
2016		5.2	3.8	6.7		2.9	1.3	4.5		5.9	3.9	7.8
2017		4.6	3.2	6		2.5	1	4.1		5.1	3.1	7.1
2018		3.7	2.2	5.1		2.2	0.6	3.7		4.6	2.6	6.5
2019		3.3	1.9	4.7		1.8	0.3	3.4		4.1	2.1	6.1
2020		3.3	1.8	4.7		1.5	0	3.1		3.5	1.5	5.4
2021	3.2		1.7	4.6	1.5		-0.1	3	3.2		1.2	5.2
2022	2.9		0.7	5	1.1		-0.7	2.8	2.7		0.4	5.1
2023	2.5		-1.1	6.1	0.6		-1.3	2.5	2.2		-0.6	4.9
2024	2.2		-2.5	6.9	0.2		-1.7	2.2	1.8		-1	4.6
2025	1.8		-3.7	7.4	-0.2		-2.2	1.8	1.5		-1.3	4.3

## Sheet: Infant Mortality
Year	National infant mortality （‰）				Urban infant mortality （‰）				Rural infant mortality （‰）
	Predicted value	Fitted value	Lower 95% CI	Upper 95% CI	Predicted value	Fitted value	Lower 95% CI	Upper 95% CI	Predicted value	Fitted value	Lower 95% CI	Upper 95% CI
1992		47.5	45.3	49.7		16.6	14.5	18.6		55	52	58
1993		44.1	41.8	46.3		16.7	15	18.4		50	47	52
1994		41.1	38.8	43.3		16.2	14.5	17.9		47	44	50
1995		37.4	35.2	39.7		14.4	12.7	16		42	40	45
1996		34	31.8	36.2		14.2	12.5	15.9		39	36	41
1997		33.7	31.5	35.9		13.4	11.8	15.1		39	36	41
1998		30.9	28.7	33.1		13.2	11.5	14.8		35	32	38
1999		31.1	28.8	33.3		12.2	10.5	13.8		36	33	38
2000		31.3	29	33.5		12	10.4	13.6		37	34	39
2001		30.2	28	32.5		10.8	9.1	12.4		35	32	38
2002		28.1	25.9	30.3		11.9	10.3	13.5		31	29	34
2003		27.4	25.2	29.6		11.5	9.8	13.1		31	29	34
2004		23.8	21.6	26		10.3	8.7	11.9		26	23	29
2005		19.9	17.6	22.1		9.7	8.1	11.3		22	19	25
2006		17.5	15.2	19.7		8.6	7	10.3		20	17	22
2007		15.7	13.5	18		7.9	6.3	9.5		18	15	21
2008		13.9	11.7	16.2		7.3	5.7	8.9		17	14	20
2009		13.6	11.4	15.8		6.7	5.1	8.3		17	15	20
2010		12.6	10.4	14.8		6	4.4	7.6		16	13	18
2011		12	9.7	14.2		5.8	4.2	7.4		15	12	18
2012		11.1	8.8	13.3		5.4	3.8	7		13	11	16
2013		9.3	7.1	11.6		5.1	3.5	6.7		11	8	14
2014		8.6	6.4	10.9		4.7	3.1	6.3		10	8	13
2015		8.1	5.9	10.3		4.6	3	6.2		10	7	13
2016		7.4	5.2	9.6		4.2	2.6	5.8		9	6	11
2017		6.9	4.6	9.1		4	2.4	5.6		8	6	11
2018		6.3	4	8.5		3.6	2	5.2		7	5	10
2019		5.6	3.4	7.9		3.4	1.8	5		7	4	9
2020		5.2	3	7.5		3	1.4	4.6		6	3	9
2021	5.1		2.9	7.3	3		1.4	4.6	6		3	9
2022	4.9		1.7	8.1	2.7		1	4.5	6		1	10
2023	4.8		0.9	8.6	2.3		0.5	4.2	6		0	11
2024	4.7		0.3	9.2	2.1		0.2	4	6		-1	12
2025	4.8		-0.2	9.8	1.8		-0.1	3.8	6		-2	13

## Sheet: Under five Mortality
Year	National under five mortality （‰）				Urban under five mortality （‰）				Rural under five mortality （‰）
	Predicted value	Fitted value	Lower 95% CI	Upper 95% CI	Predicted value	Fitted value	Lower 95% CI	Upper 95% CI	Predicted value	Fitted value	Lower 95% CI	Upper 95% CI
1992		57.7	54.5	61		20	17.5	22.5		67.2	63.5	70.9
1993		54.3	51.1	57.5		19.5	17.3	21.8		61.7	58.1	65.4
1994		50	47	52.9		18.1	15.8	20.3		57.7	54.1	61.4
1995		46.2	43.3	49.1		16.8	14.5	19		53.3	49.6	57
1996		41.6	38.7	44.5		16.1	13.9	18.2		47.5	43.8	51.1
1997		41	38.1	43.8		15.8	13.7	18		48	44.3	51.6
1998		41.2	38.4	44.1		15.1	13	17.3		45.9	42.2	49.5
1999		40	37.2	42.9		14.8	12.6	16.9		45	41.4	48.7
2000		39.2	36.3	42		14	11.9	16.1		45.3	41.6	48.9
2001		38	35.1	40.9		12.7	10.7	14.8		43.3	39.7	47
2002		34.2	31.3	37		14.1	12	16.2		37.8	34.1	41.4
2003		31.6	28.7	34.4		14.6	12.5	16.7		36.8	33.1	40.5
2004		28.4	25.6	31.3		12.7	10.6	14.8		31.1	27.4	34.7
2005		22.6	19.7	25.4		11.2	9.2	13.3		25.6	22	29.3
2006		18.8	16	21.7		10	7.9	12		23.2	19.5	26.8
2007		18.6	15.8	21.5		9.1	7.1	11.2		21.5	17.8	25.1
2008		17.5	14.6	20.3		8.7	6.7	10.8		19.9	16.3	23.6
2009		16.6	13.7	19.4		7.8	5.8	9.9		21.1	17.4	24.7
2010		16.3	13.4	19.1		7.2	5.1	9.3		19.8	16.2	23.5
2011		15.4	12.5	18.2		7.1	5	9.2		18.6	15	22.3
2012		14.4	11.6	17.3		6.9	4.8	8.9		17.8	14.1	21.5
2013		12.3	9.5	15.2		5.9	3.9	8		14.9	11.3	18.6
2014		10.4	7.5	13.2		5.4	3.4	7.5		13.1	9.5	16.8
2015		10.5	7.6	13.3		5.7	3.7	7.8		13.1	9.5	16.8
2016		10.6	7.7	13.4		5.6	3.5	7.6		12.1	8.4	15.7
2017		9.7	6.8	12.5		4.8	2.8	6.9		11.6	7.9	15.2
2018		8.4	5.5	11.2		4.4	2.4	6.5		10.3	6.6	13.9
2019		7.6	4.7	10.4		4.2	2.2	6.3		9.6	5.9	13.2
2020		7.4	4.5	10.2		3.9	1.9	6		9	5.3	12.6
2021	7.3		4.4	10.2	3.9		1.9	5.9	8.6		4.9	12.2
2022	7.2		3.4	11	3.8		1.5	6.1	8.4		3.1	13.7
2023	7.1		1.5	12.6	3.4		0.6	6.2	8.3		1.5	15.1
2024	7.1		0.2	13.9	3.2		0.3	6	8.4		0.3	16.5
2025	7.2		-0.8	15.2	3		0.1	5.8	8.6		-0.6	17.8

## Sheet: Maternal Mortality
Year	National maternal mortality （1/100000）				Urban maternal mortality （1/100000）				Rural maternal mortality （1/100000）
	Predicted value	Fitted value	Lower 95% CI	Upper 95% CI	Predicted value	Fitted value	Lower 95% CI	Upper 95% CI	Predicted value	Fitted value	Lower 95% CI	Upper 95% CI
1992		77	69.2	84.9		41.1	32.9	49.3		95.5	83.7	107.3
1993		73.8	66.3	81.2		40.5	32.5	48.6		93.6	81.9	105.4
1994		66.5	59	73.9		40.5	33.1	47.9		79.4	68.6	90.2
1995		63.2	56.8	69.5		38.8	31.4	46.2		76.4	65.7	87
1996		62.2	55.8	68.5		37	29.6	44.4		74.5	63.9	85.2
1997		59.9	53.7	66		37	29.6	44.4		81.8	71.1	92.4
1998		61.1	55	67.1		34.6	27.2	42		70.8	60.3	81.3
1999		52.4	46.4	58.5		30.3	22.9	37.7		70.3	60	80.6
2000		54.8	49	60.7		32.4	25	39.8		76.8	66.6	87
2001		52.9	47.1	58.7		28	20.6	35.4		62.4	52.2	72.6
2002		43.1	37.3	48.9		28	20.6	35.4		57.1	47	67.3
2003		46.8	41.1	52.5		27.9	20.5	35.3		60.7	50.5	70.8
2004		45.5	39.8	51.2		28.4	21	35.8		61.9	51.8	72.1
2005		45.8	40.2	51.4		24.1	16.7	31.5		54.1	44	64.2
2006		40.4	34.8	46		25.9	18.5	33.3		52.8	42.8	62.8
2007		39.5	33.8	45.1		24.6	17.2	32		42.7	32.6	52.7
2008		33.1	27.5	38.6		24	16.6	31.4		40.9	30.9	50.9
2009		33.7	28.1	39.2		24.2	16.8	31.6		35.5	25.5	45.5
2010		31.1	25.6	36.7		24.1	16.7	31.5		33.3	23.3	43.3
2011		27.4	21.9	32.9		25.5	18.1	32.9		27.5	17.6	37.5
2012		27.1	21.6	32.7		23.7	16.3	31.1		27	17.1	36.9
2013		22.9	17.4	28.4		23.8	16.4	31.2		23.3	13.4	33.2
2014		23.6	18.1	29.1		21.2	13.8	28.6		22.6	12.7	32.6
2015		21	15.5	26.5		19.6	12.2	27		20.2	10.3	30.1
2016		18.6	13.1	24.1		19.1	11.7	26.6		18.9	9	28.8
2017		20	14.5	25.5		17.9	10.5	25.3		18.3	8.4	28.2
2018		17.2	11.7	22.6		16.9	9.5	24.4		20	10.1	29.8
2019		16.3	10.8	21.7		16	8.6	23.4		17	7.1	26.8
2020		16.2	10.7	21.7		14.6	7.1	22		17.1	7.3	27
2021	13.8		8.4	19.2	13.7		6.3	21.1	17.7		7.8	27.5
2022	12.1		5.4	18.9	13.4		6	20.9	16		1.4	30.7
2023	10.6		3.4	17.7	12		4.5	19.6	14.3		-2	30.6
2024	9.6		2.4	16.9	11.4		3.2	19.6	14.7		-2.1	31.5
2025	8.3		0.9	15.7	10.7		2.5	18.9	14		-3.7	31.8
